# Supplementary material for: Novel Pyrone-Based Biofilm Inhibitors against Azole-Resistant Candida albicans
Source: ACS Omega. 2025 Aug 11;10(32):36441–54. doi: 10.1021/acsomega.5c04793 (PMC12368727; doi:10.1021/acsomega.5c04793)
Supplement: Supplementary file 1 [file ao5c04793_si_001.csv]

Compound_ID	SMILES	Relative biofilm formation of C. albicans with 20 ¥ìM	Relative biofilm formation of C. albicans with 50 ¥ìM
6a	O=C1C(C(NCCCCCCCCCCCC)=O)=CC=CO1	100	98
6b	O=C1C(C(NCCCOC2=CC=CC=C2)=O)=CC=CO1	90	8
6c	O=C1C(C(NCCCOC2=CC(Br)=CC=C2)=O)=CC=CO1	45	1
6d	O=C1C(C(NCCCOC2=CC=C(Br)C=C2)=O)=CC=CO1	48	2
6e	O=C1C(C(NCCCOC2=CC(Cl)=CC=C2)=O)=CC=CO1	61	2
6f	O=C1C(C(NCCCOC2=CC=C(Cl)C=C2)=O)=CC=CO1	21	2
6g	O=C1C(C(NCCCOC2=CC(C(F)(F)F)=CC=C2)=O)=CC=CO1	90	4
6h	O=C1C(C(NCCCOC2=CC=C(C(F)(F)F)C=C2)=O)=CC=CO1	59	7
6i	O=C1C(C(NCCCOC2=CC(C)=CC=C2)=O)=CC=CO1	96	3
6j	O=C1C(C(NCCCOC2=CC=C(C)C=C2)=O)=CC=CO1	27	2
6k	O=C1C(C(NCCCOC2=CC(OC)=CC=C2)=O)=CC=CO1	100	5
6l	O=C1C(C(NCCCOC2=CC=C(OC)C=C2)=O)=CC=CO1	90	5
6m	O=C1C(C(NCCCOC2=CC(F)=CC=C2)=O)=CC=CO1	53	100
6n	O=C1C(C(NCCCOC2=CC=C(F)C=C2)=O)=CC=CO1	12	17
6o	O=C1C(C(NCCCOC2=CC(Cl)=C(Cl)C=C2)=O)=CC=CO1	58	100
6p	O=C1C(C(NCCCOC2=CC(F)=C(F)C=C2)=O)=CC=CO1	11	28
6q	O=C1C(C(NCCCOC2=CC(Cl)=C(C(F)(F)F)C=C2)=O)=CC=CO1	100	100
6r	O=C1C(C(NCCCOC2=CC([N+]([O-])=O)=C(C(F)(F)F)C=C2)=O)=CC=CO1	100	100
6s	O=C1C(C(NCCCOC2=CC(F)=CC(F)=C2)=O)=CC=CO1	22	14
6t	O=C1C(C(NCCCOC2=C(F)C=C(F)C=C2)=O)=CC=CO1	26	6
